# Supplementary material for: Exploring school nurses’ potential to strengthen young people’s resilience to misinformation by promoting critical health literacy in Norway
Source: Health Promot Int. 2026 Jun 26;41(3):daag083. doi: 10.1093/heapro/daag083 (PMC13308653; doi:10.1093/heapro/daag083)
Supplement: daag083_Supplementary_Data [file daag083_supplementary_data.zip]

Archive with 4 entries (4 files):
- Supplementary file 1.doc
- Supplementary file 2.doc
- Supplementary file 3.doc
- Supplementary file 4.doc
